# Supplementary material for: Molecular and Phytochemical Variability of Common Juniper (Juniperus communis L.) in the Central Balkans Reveals Differentiation of Populations
Source: Plants (Basel). 2026 Apr 20;15(8):1266. doi: 10.3390/plants15081266 (PMC13120482; doi:10.3390/plants15081266)
Supplement: Supplementary file 1 [file plants-15-01266-s001.zip]

Archive with 1 entries (1 files):
- plants-4247157-supplementary.pdf
